# Supplementary material for: Comparative Evaluation on Impacts of Fibronectin, Heparin–Chitosan, and Albumin Coating of Bacterial Nanocellulose Small-Diameter Vascular Grafts on Endothelialization In Vitro
Source: Nanomaterials (Basel). 2021 Jul 29;11(8):1952. doi: 10.3390/nano11081952 (PMC8398117; doi:10.3390/nano11081952)
Supplement: Supplementary file 1 [file nanomaterials-11-01952-s001.zip]

Archive with 1 entries (1 files):
- nanomaterials-1299057-supplementary.pdf
